# Supplementary material for: CRISPR/Cas9 Genome Editing Introduction and Optimization in the Non-model Insect Pyrrhocoris apterus
Source: Front Physiol. 2019 Jul 15;10:891. doi: 10.3389/fphys.2019.00891 (PMC6644776; doi:10.3389/fphys.2019.00891)
Supplement: Supplementary file 1 [file Table_1.xlsx]

## Sheet: Arkusz1
Supplementary Table 1. Detailed information of all CRISPR/Cas9 genome editing trials performed in Pyrrhocoris apterus.
gene name	gene region	guide name	target sgRNA sequence (PAM)	Cas9 source	Cas9 concentration (ng/ml)	guide RNA source	guide RNA concentration (ng/ml)	In silico efficiency CRIPOR prediction score	In vivo efficiency % of mosaic egg (No eggs tested)	details of final injections	injections h AEL	eggs injected (No)	larvae survival (No)	larvae survival (%)	adults (No)	fertile adults	fertile adults with germline mosaicism	fertile adults producing F1 heterozygotes	F1 heterozygotes	No of larva screened	% heterozygotes to total F1	established lines	screening primers
cryptochrome 2 (cry2)	N- terminal	N-cry2 2	CTGAAAAGCATACCGTTCAT (TGG)	mRNA	400	sgRNA	500	44	not determined		0-2	391	74	18.9258	48	44	not determined	0	0	1260	0	0	Fwd: GCTCCTTTTAAACCATGCCGAA, Rev: ATTACTTGAAAGAAAAATGGCT
		N-cry2 3	CTCCTTTTAAACCATGCCGA (AGG)	mRNA	400	sgRNA	500	32	not determined		0-2	216	53	24.537	36	19	not determined	0	0	285	0	0	Fwd: GCTCCTTTTAAACCATGCCGAA, Rev: ATTACTTGAAAGAAAAATGGCT
		N-cry2 8	TTCATGACAATCCAAGCCTT (CGG)	mRNA	400	sgRNA	500	57	not determined		0-2	314	103	32.8025	64	39	not determined	5	6	707	0.848656	5	Fwd: GCTCCTTTTAAACCATGCCGAA, Rev: ATTACTTGAAAGAAAAATGGCT
cryptochrome 2 (cry2)	C-terminal	C-cry2 188	ACTTACAGTTAATGAAATTC (AGG)	protein	500	sgRNA	200	38	4.0 (25)	not injected													Fwd: GCACTGATTATCCATTGCCTATGT, Rev: GGACGTTTACACTGTTCGTGAG
		C-cry2 194	ATGGTATAGTAAAAATTACC (TGG)	protein	500	sgRNA	200	25	38.0 (21)		0-12	221	81	36.6516	31	21	5	5	11	251	4.38247	3	Fwd: GCACTGATTATCCATTGCCTATGT, Rev: GGACGTTTACACTGTTCGTGAG
		C-cry2 196	TTAATGAAATTCAGGCAGCC (AGG)	protein	500	sgRNA	200	30	28.0 (25)	not injected													Fwd: GCACTGATTATCCATTGCCTATGT, Rev: GGACGTTTACACTGTTCGTGAG
timeless (tim)	exon 7	tim 1448	GTCAGAGTTGTCTGATGAAT (CGG)	protein	500	sgRNA	200	61	61.3 (31)	not injected													Fwd: GGAAAGAGAAAGCAATCGATGAAA, Rev: GACACATACAGACATGGAAA
	exon 7	tim 1481	TTGTCTGATGAATCGGATAT (GGG)	protein	500	sgRNA	200	54	23.1 (26)	not injected													Fwd: GGAAAGAGAAAGCAATCGATGAAA, Rev: GACACATACAGACATGGAAA
	exon 7	tim 1517	TTTCCAGTCAGCTTGACCTC (AGG)	protein	500	sgRNA	200	47	4.5 (22)	not injected													Fwd: GGAAAGAGAAAGCAATCGATGAAA, Rev: GACACATACAGACATGGAAA
	exon 7	tim 1587	AAAGAAGCAAGATGAAACAC (AGG)	protein	500	sgRNA	200	50	36.0 (25)	tim 1587 and tim 2114 injected together	0-12	344	129	37.5	86	54	30	16	64	382	16.7539	5	Fwd: GGAAAGAGAAAGCAATCGATGAAA, Rev: GACACATACAGACATGGAAA
	exon 8	tim 2114	TTTAGGGTTCCTGGGGAATG (GGG)	protein	500	sgRNA	200	72	25.0 (8)	tim 1587 and tim 2114 injected together	0-12	344	129	37.5	86	54	15	6	14	382	3.66492	0	Fwd: AATTATTAAAACTCGTTTGGCT, Rev: AATCGCTATTTCAATCCTTTTA
period (per)	short region	perS 1	AACAGAGGAACAAAGCTTTT (CGG)	mRNA	400	sgRNA	500	32	not determined	perS1+perS4 injected together	2-4	145	9	6.2069	not determined	0	not determined	0	0	0	0	0	Fwd: GCTGCAATGATCTTGCTGTATT, Rev: AAAGTGGGAGCAAGACTGAC
	short region	perS 1	AACAGAGGAACAAAGCTTTT (CGG)	protein	250	sgRNA	500	32	not determined	perS1+perS4 injected together	2-4	180	13	7.22222	not determined	1	not determined	0	0	2	0	0	Fwd: GCTGCAATGATCTTGCTGTATT, Rev: AAAGTGGGAGCAAGACTGAC
	short region	perS 1	AACAGAGGAACAAAGCTTTT (CGG)	protein	500	sgRNA	500	32	not determined	perS1+perS4 injected together	2-4	165	52	31.5152	not determined	4	not determined	1	2	10	20.0	1	Fwd: GCTGCAATGATCTTGCTGTATT, Rev: AAAGTGGGAGCAAGACTGAC
	short region	perS 4	GAGCGTGATTCTGTTATGCT (TGG)	mRNA	400	sgRNA	500	32	not determined	perS1+perS4 injected together	2-4	145	9	6.2069	not determined	0	not determined	0	0	0	0	0	Fwd: GCTGCAATGATCTTGCTGTATT, Rev: AAAGTGGGAGCAAGACTGAC
	short region	perS 4	GAGCGTGATTCTGTTATGCT (TGG)	protein	250	sgRNA	500	32	not determined	perS1+perS4 injected together	2-4	180	13	7.22222	not determined	1	not determined	1	1	2	50.0	0	Fwd: GCTGCAATGATCTTGCTGTATT, Rev: AAAGTGGGAGCAAGACTGAC
	short region	perS 4	GAGCGTGATTCTGTTATGCT (TGG)	protein	500	sgRNA	500	32	not determined	perS1+perS4 injected together	2-4	165	52	31.5152	not determined	4	not determined	0	0	10	0	0	Fwd: GCTGCAATGATCTTGCTGTATT, Rev: AAAGTGGGAGCAAGACTGAC
	SLIH region	perSLIH 1	TATCTTTTTTTTTGCAGTAG (TGG)	protein	500	sgRNA	200	24	22.0 (18)		0-12	110	22	20	12	9	0	0	0	155	0	0	Fwd: CCTGTATATACCCTGTGATAACTATTC, Rev: GGCTGAAGTGACCGAACAATA
	SLIH region	perSLIH 2	ACCACTGGATTTGCTCTGTC (TGG)	protein	500	sgRNA	200	40	9.5 (21)	not injected													Fwd: CCTGTATATACCCTGTGATAACTATTC, Rev: GGCTGAAGTGACCGAACAATA
	SLIH region	perSLIH 3	TTCTGAGACATGTGCACCAC (TGG)	protein	500	sgRNA	200	50	10.0 (27)		0-12	97	41	42.268	18	13	2	0	0	104	0	0	Fwd: CCTGTATATACCCTGTGATAACTATTC, Rev: GGCTGAAGTGACCGAACAATA
	SLIH region	perSLIH 4	TCCAGACAGAGCAAATCCAG (TGG)	protein	500	sgRNA	200	67	23.5 (17)		0-12	115	26	22.6087	9	4	2	2	19	107	17.757	7	Fwd: CCTGTATATACCCTGTGATAACTATTC, Rev: GGCTGAAGTGACCGAACAATA
	SLIH region	perSLIH 5	ATCTTTTTTTTTGCAGTAGT (GGG)	protein	500	sgRNA	200	54	5.2 (19)	not injected													Fwd: CCTGTATATACCCTGTGATAACTATTC, Rev: GGCTGAAGTGACCGAACAATA
	long region	perL 1	TTTTGATGGCAGGAGGAGCT (TGG)	protein	500	sgRNA	200	49	0 (22)	not injected													Fwd: ACTGAACTGTGTGTCGATCTT, Rev: TGAGGCTGGGAGTTGTAAAG
	long region	perL 2	GACTACGAGGCCATCATCCA (TGG)	protein	500	sgRNA	200	33	65.0 (20)		0-12	124	19	15.3226	8	6	3	3	30	136	22.0588	6	Fwd: ACTGAACTGTGTGTCGATCTT, Rev: TGAGGCTGGGAGTTGTAAAG
	long region	perl 3	GCTTGGTGTAGTCGTTTCCA (TGG)	protein	500	sgRNA	200	33	47.0 (17)		0-12	148	38	25.6757	21	12	7	7	56	218	25.6881	28	Fwd: ACTGAACTGTGTGTCGATCTT, Rev: TGAGGCTGGGAGTTGTAAAG
pigment dispersing factor (PDF)		PDF 1 crRNA	ACACGCACAAAAACGTAATT (CGG)	mRNA	400	crRNA + trRNA	400+238	23	not determined		2-4	149	49	32.8859	not determined	7	not determined	0	0	28	0	0	Fwd: GTTGGCTTGCTGACCTAGTAA, Rev: GCCAGCATCATTGACAACTTT
		PDF 1 crRNA	ACACGCACAAAAACGTAATT (CGG)	mRNA	400	crRNA + trRNA	200+119	23	not determined		2-4	145	26	17.931	not determined	5	not determined	0	0	14	0	0	Fwd: GTTGGCTTGCTGACCTAGTAA, Rev: GCCAGCATCATTGACAACTTT
		PDF 1 crRNA	ACACGCACAAAAACGTAATT (CGG)	protein	500	crRNA + trRNA	400+238	23	not determined		2-4	143	37	25.8741	not determined	10	not determined	2	3	69	4.34783	0	Fwd: GTTGGCTTGCTGACCTAGTAA, Rev: GCCAGCATCATTGACAACTTT
		PDF 1 crRNA	ACACGCACAAAAACGTAATT (CGG)	protein	500	crRNA + trRNA	200+119	23	not determined		2-4	130	33	25.3846	not determined	3	not determined	1	2	21	9.52381	0	Fwd: GTTGGCTTGCTGACCTAGTAA, Rev: GCCAGCATCATTGACAACTTT
		PDF 1 crRNA	ACACGCACAAAAACGTAATT (CGG)	protein	250	crRNA + trRNA	400+238	23	not determined		2-4	106	20	18.8679	not determined	2	not determined	0	0	9	0	0	Fwd: GTTGGCTTGCTGACCTAGTAA, Rev: GCCAGCATCATTGACAACTTT
		PDF 1 crRNA	ACACGCACAAAAACGTAATT (CGG)	protein	250	crRNA + trRNA	200+119	23	not determined		2-4	125	12	9.6	not determined	3	not determined	0	0	19	0	0	Fwd: GTTGGCTTGCTGACCTAGTAA, Rev: GCCAGCATCATTGACAACTTT
		PDF 1 crRNA	ACACGCACAAAAACGTAATT (CGG)	protein	500	crRNA + trRNA	200+119	23	63.6 (22)		0-12	87	12	13.7931	10	6	4	4	21	86	24.4186	7	Fwd: GTTGGCTTGCTGACCTAGTAA, Rev: GCCAGCATCATTGACAACTTT
		PDF 1	ACACGCACAAAAACGTAATT (CGG)	mRNA	400	sgRNA	500	23	not determined		2-4	170	25	14.7059	not determined	6	not determined	0	0	27	0	0	Fwd: GTTGGCTTGCTGACCTAGTAA, Rev: GCCAGCATCATTGACAACTTT
		PDF 1	ACACGCACAAAAACGTAATT (CGG)	protein	250	sgRNA	500	23	not determined		2-4	179	54	30.1676	not determined	5	not determined	1	1	17	5.88235	0	Fwd: GTTGGCTTGCTGACCTAGTAA, Rev: GCCAGCATCATTGACAACTTT
		PDF 1	ACACGCACAAAAACGTAATT (CGG)	protein	500	sgRNA	500	23	not determined		2-4	140	24	17.1429	not determined	2	not determined	0	0	20	0	0	Fwd: GTTGGCTTGCTGACCTAGTAA, Rev: GCCAGCATCATTGACAACTTT
		PDF 1	ACACGCACAAAAACGTAATT (CGG)	protein	500	sgRNA	200	23	5.2 (19)	not injected													Fwd: GTTGGCTTGCTGACCTAGTAA, Rev: GCCAGCATCATTGACAACTTT
		PDF 2	GAAATCATCAACTCACTACT (CGG)	protein	500	sgRNA	200	38	78.2 (23)		0-12	86	16	18.6047	10	5	3	3	80	146	54.7945	8	Fwd: GTTGGCTTGCTGACCTAGTAA, Rev: GCCAGCATCATTGACAACTTT
		PDF 3	CCAGCATCATTGACAACTTT (TGG)	protein	500	sgRNA	200	32	19.2 (26)	not injected													Fwd: GTTGGCTTGCTGACCTAGTAA, Rev: GCCAGCATCATTGACAACTTT
TEFLamide (tefl)		TEFL 1	ACGAAGAGTGCGGTTTGAAG (AGG)	protein	500	sgRNA	200	42	0 (24)	not injected													Fwd: TTACTATCGAAGGGATTTGAGA, Rev: CGGAACACACCTTCCAATGA
		TEFL 2	CCCAAGAAATTCAGTTCCGA (CGG)	mRNA	400	sgRNA	500	34	not determined		2-4	158	20	12.6582	not determined	3	not determined	0	0	24	0	0	Fwd: TTACTATCGAAGGGATTTGAGA, Rev: CGGAACACACCTTCCAATGA
		TEFL 2	CCCAAGAAATTCAGTTCCGA (CGG)	protein	500	sgRNA	500	34	not determined		2-4	120	6	5	not determined	8	not determined	2	2	243	0.823045	0	Fwd: TTACTATCGAAGGGATTTGAGA, Rev: CGGAACACACCTTCCAATGA
		TEFL 2	CCCAAGAAATTCAGTTCCGA (CGG)	protein	250	sgRNA	500	34	not determined		2-4	151	12	7.94702	not determined	0	not determined	0	0	0	0	0	Fwd: TTACTATCGAAGGGATTTGAGA, Rev: CGGAACACACCTTCCAATGA
		TEFL 2	CCCAAGAAATTCAGTTCCGA (CGG)	protein	500	sgRNA	200	34	3.7 (27)	not injected													Fwd: TTACTATCGAAGGGATTTGAGA, Rev: CGGAACACACCTTCCAATGA
		TEFL 3	TGCGGTTTGAAGAGGACCGT (CGG)	protein	500	sgRNA	200	61	34.0 (29)		0-12	98	28	28.5714	16	11	5	5	22	157	14.0127	7	Fwd: TTACTATCGAAGGGATTTGAGA, Rev: CGGAACACACCTTCCAATGA
		TEFL 4	ACCGTCGGAACTGAATTTCT (TGG)	protein	500	sgRNA	200	31	0 (20)	not injected													Fwd: TTACTATCGAAGGGATTTGAGA, Rev: CGGAACACACCTTCCAATGA
		TEFL 5	CCGTCGGAACTGAATTTCTT (GGG)	protein	500	sgRNA	200	45	19.0 (21)		0-12	85	28	32.9412	18	13	2	1	1	47	2.12766	0	Fwd: TTACTATCGAAGGGATTTGAGA, Rev: CGGAACACACCTTCCAATGA
		TEFL 7	GAACTGAATTTCTTGGGAAA (AGG)	protein	500	sgRNA	200	32	6.2 (16)	not injected													Fwd: TTACTATCGAAGGGATTTGAGA, Rev: CGGAACACACCTTCCAATGA
		TEFL 8	TTTTCCCAAGAAATTCAGTT (GGG)	protein	500	sgRNA	200	33	16.0 (18)	not injected													Fwd: TTACTATCGAAGGGATTTGAGA, Rev: CGGAACACACCTTCCAATGA
		TEFL 9	ACTGAATTTCTTGGGAAAAG (GGG)	protein	500	sgRNA	200	50	0 (23)	not injected													Fwd: TTACTATCGAAGGGATTTGAGA, Rev: CGGAACACACCTTCCAATGA
